# Supplementary material for: Integrative Multi-Analysis Identifies METTL3-Regulated FGF19 and H6PD as Candidate Targets in Diabetic Cognitive Impairment
Source: Biomolecules. 2026 Mar 20;16(3):468. doi: 10.3390/biom16030468 (PMC13023568; doi:10.3390/biom16030468)
Supplement: Supplementary file 1 [file biomolecules-16-00468-s001.zip]

Archive with 1 entries (1 files):
- biomolecules-4152481-supplementary.pdf
